# Supplementary material for: Attentional Modulation of Vision Versus Proprioception During Action
Source: Cereb Cortex. 2019 Oct 16;30(3):1637–48. doi: 10.1093/cercor/bhz192 (PMC7132949; doi:10.1093/cercor/bhz192)
Supplement: Limanowskietal_VideoExample_bhz192 [file limanowskietal_videoexample_bhz192.zip]

Archive with 1 entries (1 files):
- Limanowskietal_VideoExample_bhz192.mp4
